# Supplementary material for: Dentinal Tubule Penetrability and Bond Strength of Two Novel Calcium Silicate-Based Root Canal Sealers
Source: Materials (Basel). 2023 Apr 23;16(9):3309. doi: 10.3390/ma16093309 (PMC10179649; doi:10.3390/ma16093309)
Supplement: Supplementary file 1 [file materials-16-03309-s001.zip]

Archive with 1 entries (1 files):
- materials-2276963-supplementary.pdf
